# Supplementary material for: Comparative Biocompatibility and Odonto-/Osteogenesis Effects of Hydraulic Calcium Silicate-Based Cements in Simulated Direct and Indirect Approaches for Regenerative Endodontic Treatments: A Systematic Review
Source: J Funct Biomater. 2023 Aug 29;14(9):446. doi: 10.3390/jfb14090446 (PMC10532331; doi:10.3390/jfb14090446)
Supplement: Supplementary file 1 [file jfb-14-00446-s001.zip]

Archive with 1 entries (1 files):
- jfb-2226630-supplementary.pdf
